# Supplementary material for: Inactivation of PRMT5 by PARP Inhibitors Confers High Susceptibility in MTAP-Deficient Cancers
Source: Cancers (Basel). 2026 Apr 22;18(9):1335. doi: 10.3390/cancers18091335 (PMC13163060; doi:10.3390/cancers18091335)
Supplement: Supplementary file 1 [file cancers-18-01335-s001.zip]

Archive with 18 entries (18 files):
- .DS_Store
- A549 cells STR report.pdf
- ARRIVE Statement-Author Checklist.pdf
- Figure 1-WB gels.ai
- Figure S1. The mRNA levels of MAT2A following PARPi treatment in JF-305 cells.tif
- Figure S2. Restoring MTAP expression in A549 cells.tif
- Figure S3. Original full-length WB images corresponding to Figure 1.tif
- Figure S4. Original full-length WB images corresponding to Figure 2.tif
- Figure S5. Original full-length WB images corresponding to Figure 3.tif
- Figure S6. Original full-length WB images corresponding to Supplementary Figure S2.tif
- HCT116 cells STR report.pdf
- HEK-293T cells STR report.pdf
- HT-29 cells STR report.pdf
- JF-305 cells STR report.pdf
- Laboratory Animal Ethics Review Resolution of SUSTech.pdf
- Table S1-S2.pdf
- Table S3.pdf
- Table S4.pdf
